# Supplementary material for: An examination of the association between early initiation of substance use and interrelated multilevel risk and protective factors among adolescents
Source: PLoS One. 2019 Dec 11;14(12):e0225384. doi: 10.1371/journal.pone.0225384 (PMC6905657; doi:10.1371/journal.pone.0225384)
Supplement: S1 Table — (XLSX) [file pone.0225384.s001.xlsx]

## Sheet: Hoja1
Early Initiation of Drug Use
Cutting Points:
Category	Frequency	Centroid Coordinates
		Dimension
		1	2	Category Interpretation
2,14 - 7,43	288	-0.667213	-0.246072	Early Initiation: 11 to 14 y
,57 - 2,00	612	-0.0617592	0.208467	Middle Initiation: 15 to 16 y
,00 - ,43	372	0.618156	-0.152454	Late Inititation: More than 17 or never
Community Rewards for Prosocial Involvement
Cutting Points:
Category	Frequency	Centroid Coordinates
		Dimension
		1	2	Category Interpretation
1,00 - 1,67	387	-0.389377	-0.494976	Low community rewards
2,00 - 2,67	566	-0.0783988	0.41293	Middle community rewards
3,00 - 4,00	319	0.611482	-0.132171	High community rewards
Low Neighborhood Attachment
Cutting Points:
Category	Frequency	Centroid Coordinates
		Dimension
		1	2	Category Interpretation
2,67 - 4,00	313	-0.572647	-0.251793	Low attachment
1,67 - 2,33	555	-0.097571	0.387486	Middle attachment
1,00 - 1,33	404	0.577699	-0.337237	High attachment
Perceived Availability of Drugs
Cutting Points:
Category	Frequency	Centroid Coordinates
		Dimension
		1	2	Category Interpretation
2,75 - 4,00	285	-0.618228	-0.244114	High perceived availability
1,75 - 2,50	535	-0.102864	0.16791	Middle perceived availability
1,00 - 1,50	452	0.511565	-0.0448213	Low perceived availability
Bad Relations with Peers
Cutting Points:
Category	Frequency	Centroid Coordinates
		Dimension
		1	2	Category Interpretation
1,25 - 4,00	361	-0.470895	-0.263526	Bad relation with peers
,50 - 1,00	638	0.0559315	0.112063	Nor good or bad relation with peers
,00 - ,25	273	0.491973	0.0865818	Good relation with peers
Low Commitment to school
Cutting Points:
Category	Frequency	Centroid Coordinates
		Dimension
		1	2	Category Interpretation
2,38 - 4,10	305	-0.766098	-0.313467	Low commitment to school
1,76 - 2,33	544	-0.00701451	0.296919	Middle commitment to school
1,00 - 1,71	423	0.561409	-0.155831	High commitment to school
School Rewards for Prosocial involvement
Cutting Points:
Category	Frequency	Centroid Coordinates
		Dimension
		1	2	Category Interpretation
1,00 - 2,25	262	-0.661804	-0.505442	Low school rewards
2,50 - 3,00	635	-0.103844	0.381928	Middle school rewards
3,25 - 4,00	375	0.638222	-0.293597	High school rewards
Community Opportunities for Prosocial Involvement
Cutting Points:
Category	Frequency	Centroid Coordinates
		Dimension
		1	2	Category Interpretation
1,00 - 2,17	369	-0.423614	-0.121609	Low opportunities
2,33 - 3,17	470	0.017673	0.0833194	Middle opportunities
3,33 - 4,00	433	0.341818	0.0131955	High opportunities
Community Disorganization
Cutting Points:
Category	Frequency	Centroid Coordinates
		Dimension
		1	2	Category Interpretation
2,33 - 3,67	378	-0.483136	-0.0269686	High disorganization
1,67 - 2,17	537	-0.0302741	0.275615	Middle disorganization
1,00 - 1,50	357	0.557094	-0.386025	Low disorganization
Laws and Norms Favorable to Drug Use
Cutting Points:
Category	Frequency	Centroid Coordinates
		Dimension
		1	2	Category Interpretation
2,57 - 3,86	362	-0.550409	-0.187534	High laws and norms favorable
2,00 - 2,43	545	-0.0707126	0.231859	Middle laws and norms
1,00 - 1,86	365	0.651469	-0.160207	Low laws and norms
School Opportunities for Prosocial Involvement
Cutting Points:
Category	Frequency	Centroid Coordinates
		Dimension
		1	2	Category Interpretation
1,00 - 2,40	314	-0.52768	-0.229182	Low opportunities
2,60 - 3,00	640	-0.0269615	0.296196	Middle opportunities
3,20 - 4,00	318	0.575304	-0.369818	High opportunities
Family Attatchment
Cutting Points:
Category	Frequency	Centroid Coordinates
		Dimension
		1	2	Category Interpretation
1,00 - 2,43	337	-0.945137	-0.646891	Low attachment
2,57 - 3,29	595	-0.0269588	0.56854	Middle attachment
3,43 - 4,00	340	0.983976	-0.353763	High attachment
Family Opportunities for Prosocial Involvement
Cutting Points:
Category	Frequency	Centroid Coordinates
		Dimension
		1	2	Category Interpretation
1,00 - 2,33	226	-1.1122	-0.969396	Low opportunities
2,67 - 3,33	600	-0.212546	0.572655	Middle opportunities
3,67 - 4,00	446	0.849519	-0.27917	High opportunities
Family Rewards for Prosocial Involvement
Cutting Points:
Category	Frequency	Centroid Coordinates
		Dimension
		1	2	Category Interpretation
1,00 - 2,33	321	-0.738871	-0.751933	Low rewards
2,50 - 3,33	609	-0.0744813	0.463892	Middle rewards
3,50 - 4,00	342	0.82613	-0.120291	High rewards
Family History of Antisocial Behavior
Cutting Points:
Category	Frequency	Centroid Coordinates
		Dimension
		1	2	Category Interpretation
2,00 - 3,75	345	-0.5402	0.292945	High family history
1,25 - 1,94	473	-0.0188297	0.252632	Middle family history
,63 - 1,19	454	0.430123	-0.485817	Low family history
Family Conflict
Cutting Points:
Category	Frequency	Centroid Coordinates
		Dimension
		1	2	Category Interpretation
2,43 - 3,86	287	-0.846515	-0.468759	High conflict
1,71 - 2,29	599	-0.0326687	0.447216	Middle conflict
1,00 - 1,57	386	0.6801	-0.345463	Low conflict
Parental Attitudes favorable toward drug use
Cutting Points:
Category	Frequency	Centroid Coordinates
		Dimension
		1	2	Category Interpretation
2,00 - 4,00	212	-0.679489	-0.34713	High parental attitudes
1,33 - 1,67	363	-0.273691	0.531707	Middle parental attitudes
1,00	697	0.349213	-0.171332	Low parental attitudes
Poor family management
Cutting Points:
Category	Frequency	Centroid Coordinates
		Dimension
		1	2	Category Interpretation
2,14 - 4,00	284	-0.960037	-0.343411	poor family management
1,43 - 2,00	546	-0.0960631	0.534263	Nor poor or good family managemet
1,00 - 1,33	442	0.735522	-0.439319	Good family management
Gendera
Cutting Points:
Category	Frequency	Centroid Coordinates
		Dimension
		1	2
Female	714	-0.0438099	-0.0411024
Male	558	0.0560578	0.0525934
a. Supplementary variable.
