# Supplementary material for: An examination of the association between early initiation of substance use and interrelated multilevel risk and protective factors among adolescents
Source: PLoS One. 2019 Dec 11;14(12):e0225384. doi: 10.1371/journal.pone.0225384 (PMC6905657; doi:10.1371/journal.pone.0225384)
Supplement: S2 Table — (XLSX) [file pone.0225384.s002.xlsx]

## Sheet: Sheet1
Parameter Estimates
		Estimate	Std. Error	Wald	df	Sig.	95% Confidence Interval
							Lower Bound	Upper Bound
Threshold	[EI = Late]	6.23187	1.16384	28.6716	1	8.57537e-08	3.95079	8.51295
	[EI = Middle]	8.74523	1.17943	54.9789	1	1.21829e-13	6.43359	11.0569
Location	Parental attitudes favorable towards drug use	0.694121	0.117416	34.9474	1	3.38737e-09	0.46399	0.924253
	Perceived availabilty of drugs	0.400068	0.0844753	22.4288	1	2.18074e-06	0.234499	0.565636
	Family conflict	0.476614	0.119981	15.7802	1	7.11448e-05	0.241456	0.711772
	Poor family management	0.445109	0.13245	11.2935	1	0.000777796	0.185512	0.704707
	Low commitment to school	0.454399	0.142353	10.1893	1	0.0014126	0.175393	0.733405
	Gender (Male)	-0.373389	0.124132	9.04801	1	0.0026298	-0.616684	-0.130094
	Family attachment	-0.430967	0.155201	7.71073	1	0.00548934	-0.735156	-0.126777
	Family opportunities for prosocial involvement	0.312937	0.131825	5.63533	1	0.017602	0.0545651	0.571309
	Community dissorganization	0.275355	0.118965	5.35731	1	0.0206356	0.0421876	0.508522
	Law and norms favorrable to drug use	0.220998	0.130059	2.88732	1	0.0892794	-0.0339132	0.475908
	Low neighborhood attachment	-0.00307265	0.00192996	2.53471	1	0.111367	-0.0068553	0.000710007
	AGE	0.0703298	0.0459101	2.34673	1	0.125546	-0.0196523	0.160312
	Family history of antisocial behavior	0.0756147	0.0629831	1.44133	1	0.229924	-0.0478299	0.199059
	School - negative relations with peers at school	-0.119472	0.103986	1.32004	1	0.250585	-0.32328	0.0843359
	School - rewards for prosocial involvement	0.0626061	0.126933	0.243269	1	0.621855	-0.186177	0.311389
	Community - rewards for prosocial involvement	0.0381145	0.0797015	0.22869	1	0.632497	-0.118098	0.194326
	Family - rewards for prosocial involvement	-0.0234357	0.120771	0.0376559	1	0.846136	-0.260142	0.21327
	School opportunities for prosocial involvement	-0.0240418	0.143079	0.0282349	1	0.866558	-0.304471	0.256387
	Community opportunities for prosocial involvement	-0.00175437	0.0756112	0.000538356	1	0.981489	-0.14995	0.146441
	[GENDER=2]	0a			0
Link function: Logit.
a. This parameter is set to zero because it is redundant.
